# Supplementary material for: Cerebrospinal Fluid Penetration and Combination Therapy of Entrectinib for Disseminated ROS1/NTRK-Fusion Positive Pediatric High-Grade Glioma
Source: J Pers Med. 2020 Dec 18;10(4):290. doi: 10.3390/jpm10040290 (PMC7766483; doi:10.3390/jpm10040290)
Supplement: Supplementary file 1 [file jpm-10-00290-s001.zip]

Archive with 1 entries (1 files):
- jpm-1025097-supplementary.pptx
